# Supplementary material for: Effect of Different Individualised Strength Training Approaches to Improve Physical Performance in Male Basketball Players
Source: Sports (Basel). 2025 Jul 2;13(7):214. doi: 10.3390/sports13070214 (PMC12300547; doi:10.3390/sports13070214)
Supplement: Supplementary file 1 [file sports-13-00214-s001.zip]

Archive with 1 entries (1 files):
- sports-3663978-supplementary.pdf
